# Supplementary material for: Cytomembrane nanovaccines show therapeutic effects by mimicking tumor cells and antigen presenting cells
Source: Nat Commun. 2019 Jul 19;10:3199. doi: 10.1038/s41467-019-11157-1 (PMC6642123; doi:10.1038/s41467-019-11157-1)
Supplement: Supplementary file 3 — Source Data [file 41467_2019_11157_MOESM3_ESM.xlsx]

## Sheet: Figure 2c
Figure 2c
		1=CM
		2=FM
		3=DM

## Sheet: Figure 2d
Figure 2d
	1=Cell lysate
	2=FM
	Pan Cadherin
	Na+/K+-ATPase
	Histone H3
	COX IV
	GAPDH

## Sheet: Figure 2g
Figure 2g
		ζ potential
	MOF	22.9
		23.3
		22
		ζ potential
	MOF@CM	-31
		-30.7
		-29.6
		ζ potential
	MOF@DM	-30.8
		-32.3
		-30.1
		ζ potential
	MOF@FM	-31.7
		-32
		-30.7

## Sheet: Figure 3d
		Figure 3d

## Sheet: Figure 3e
	Figure 3e
			Optical density	Concentration (pg mL-1)					All the samples are diluted 10-fold.
			3.6514	1000
			2.8892	500				24 h	Control	CM	DM	FM
			1.3269	250					0.1365	0.1854	0.1821	0.2596
			0.4931	125					0.1344	0.2167	0.2077	0.2932
			0.2267	62.5					0.1312	0.2484	0.2284	0.2412
			0.1418	31.25
			0.0999	15.625
								48 h	Control	CM	DM	FM
									0.1321	0.5305	0.1758	0.6764
									0.1322	0.4863	0.2022	0.8051
									0.1353	0.3625	0.2258	0.7224

## Sheet: Figure 3f
	Figure 3f
				Optical density	Concentration (pg mL-1)				All the samples are diluted 10-fold.
				2.4313	500
				1.3889	250			24 h	Control	CM	DM	FM
				0.8062	125				0.2807	0.8877	0.2686	1.2311
				0.3995	62.5				0.3042	0.7904	0.2876	1.2505
				0.2111	31.25				0.2954	0.8525	0.2985	1.1325
				0.1095	15.625
				0.0569	7.8125
								48 h	Control	CM	DM	FM
									0.2907	1.1867	0.7099	1.5626
									0.2597	1.1114	0.6754	1.6879
									0.3001	1.0587	0.5894	1.8745

## Sheet: Figure 3h
	Figure 3h
		Cell death(%)=(ODs-ODn)/(ODp-ODn)*100
			ODs is the optical density of samples
			ODn is the optical density of negative control
			Odp is the optical density of positive control
			3T3					4T1					CT26
		ODn	ODp	ODs			ODn	ODp	ODs			ODn	ODp	ODs
		1.0106	2.9465	1.0243			1.0574	3.291	1.7547			1.6234	3.3582	1.6887
		0.98	2.9065	1.02248			1.0206	3.3087	1.6692			1.5812	3.354	1.7098
		0.9439	2.8268	0.9994			0.9677	3.3263	1.6217			1.5186	3.3412	1.6832
		0.9246	2.8961	0.9885			1.0058	3.3405	1.6489			1.4263	3.3636	1.7319
		0.9559	2.8783	0.9998			0.9792	3.3655	1.5915			1.467	3.3573	1.6796

## Sheet: Figure 4a
	Figure 4a
	Gene_id	Gene_name	Gene Description	PBS1	PBS2	PBS3	MOF@FM1	MOF@FM2	MOF@FM3
	ENSMUSG00000026822	Lcn2	lipocalin 2 [Source:MGI Symbol;Acc:MGI:96757]	-0.572709	-0.656229	-0.688065	0.610877	0.697972	0.608153
	ENSMUSG00000079597	Gm5483	predicted gene 5483 [Source:MGI Symbol;Acc:MGI:3645124]	-0.389846	-0.377348	-0.49415	0.402581	0.462178	0.396585
	ENSMUSG00000040026	Saa3	serum amyloid A 3 [Source:MGI Symbol;Acc:MGI:98223]	-0.468177	-0.409375	-0.466923	0.374434	0.53607	0.433971
	ENSMUSG00000054905	Stfa3	stefin A3 [Source:MGI Symbol;Acc:MGI:106196]	-0.416381	-0.28829	-0.676063	0.413391	0.59291	0.374433
	ENSMUSG00000027398	Il1b	interleukin 1 beta [Source:MGI Symbol;Acc:MGI:96543]	-0.285569	-0.277448	-0.322398	0.230478	0.323722	0.331215
	ENSMUSG00000029379	Cxcl3	chemokine (C-X-C motif) ligand 3 [Source:MGI Symbol;Acc:MGI:3037818]	-0.369576	-0.32675	-0.321304	0.314034	0.392439	0.311157
	ENSMUSG00000028341	Nr4a3	nuclear receptor subfamily 4, group A, member 3 [Source:MGI Symbol;Acc:MGI:1352457]	-0.190538	-0.251273	-0.260254	0.160662	0.294485	0.246917
	ENSMUSG00000009350	Mpo	myeloperoxidase [Source:MGI Symbol;Acc:MGI:97137]	-0.242143	-0.325738	-0.252424	0.232678	0.298966	0.288661
	ENSMUSG00000026177	Slc11a1	solute carrier family 11 (proton-coupled divalent metal ion transporters), member 1 [Source:MGI Symbol;Acc:MGI:1345275]	-0.185053	-0.270183	-0.265159	0.224094	0.266443	0.229858
	ENSMUSG00000022303	Dcstamp	dendrocyte expressed seven transmembrane protein [Source:MGI Symbol;Acc:MGI:1923016]	-0.170633	-0.214842	-0.217977	0.210863	0.213696	0.178893
	ENSMUSG00000031779	Ccl22	chemokine (C-C motif) ligand 22 [Source:MGI Symbol;Acc:MGI:1306779]	-0.255382	-0.321276	-0.215867	0.247011	0.293894	0.251619
	ENSMUSG00000041782	Lad1	ladinin [Source:MGI Symbol;Acc:MGI:109343]	-0.212503	-0.381428	-0.364913	0.236336	0.397844	0.324665
	ENSMUSG00000029380	Cxcl1	chemokine (C-X-C motif) ligand 1 [Source:MGI Symbol;Acc:MGI:108068]	-0.198831	-0.306454	-0.353179	0.230277	0.315432	0.312754
	ENSMUSG00000029581	Fscn1	fascin actin-bundling protein 1 [Source:MGI Symbol;Acc:MGI:1352745]	-0.234534	-0.313076	-0.197741	0.209297	0.277148	0.258906
	ENSMUSG00000023903	Mmp25	matrix metallopeptidase 25 [Source:MGI Symbol;Acc:MGI:2443938]	-0.159031	-0.231272	-0.231272	0.179574	0.209798	0.232202
	ENSMUSG00000040152	Thbs1	thrombospondin 1 [Source:MGI Symbol;Acc:MGI:98737]	-0.189693	-0.201126	-0.26581	0.153895	0.198519	0.304214
	ENSMUSG00000017737	Mmp9	matrix metallopeptidase 9 [Source:MGI Symbol;Acc:MGI:97011]	-0.1542	-0.173897	-0.238188	0.156679	0.233256	0.176351
	ENSMUSG00000058427	Cxcl2	chemokine (C-X-C motif) ligand 2 [Source:MGI Symbol;Acc:MGI:1340094]	-0.399667	-0.244386	-0.222679	0.200061	0.318998	0.347672
	ENSMUSG00000060600	Eno3	enolase 3, beta muscle [Source:MGI Symbol;Acc:MGI:95395]	-0.230871	-0.203176	-0.220696	0.192612	0.255928	0.206203
	ENSMUSG00000003352	Cacnb3	calcium channel, voltage-dependent, beta 3 subunit [Source:MGI Symbol;Acc:MGI:103307]	-0.168664	-0.219604	-0.159366	0.143695	0.192816	0.211124
	ENSMUSG00000029851	Tcaf2	TRPM8 channel-associated factor 2 [Source:MGI Symbol;Acc:MGI:2385258]	-0.158584	-0.282769	-0.285033	0.152231	0.308044	0.266111
	ENSMUSG00000026700	Tnfsf4	tumor necrosis factor (ligand) superfamily, member 4 [Source:MGI Symbol;Acc:MGI:104511]	-0.139644	-0.235346	-0.26217	0.173612	0.243281	0.220266
	ENSMUSG00000021403	Serpinb9b	serine (or cysteine) peptidase inhibitor, clade B, member 9b [Source:MGI Symbol;Acc:MGI:894668]	-0.207194	-0.202815	-0.278812	0.116351	0.31671	0.25576
	ENSMUSG00000066363	Serpina3f	serine (or cysteine) peptidase inhibitor, clade A, member 3F [Source:MGI Symbol;Acc:MGI:2182838]	-0.172719	-0.291468	-0.18498	0.189444	0.255675	0.204047
	ENSMUSG00000032715	Trib3	tribbles pseudokinase 3 [Source:MGI Symbol;Acc:MGI:1345675]	-0.179571	-0.255991	-0.212572	0.256415	0.22724	0.164478
	ENSMUSG00000039232	Stx11	syntaxin 11 [Source:MGI Symbol;Acc:MGI:1921982]	-0.200735	-0.193034	-0.234656	0.15463	0.190472	0.283323
	ENSMUSG00000020407	Upp1	uridine phosphorylase 1 [Source:MGI Symbol;Acc:MGI:1097668]	-0.25753	-0.271976	-0.209156	0.265878	0.272395	0.20039
	ENSMUSG00000018217	Pmp22	peripheral myelin protein 22 [Source:MGI Symbol;Acc:MGI:97631]	-0.15707	-0.207014	-0.295524	0.224098	0.220817	0.214693
	ENSMUSG00000037944	Ccr7	chemokine (C-C motif) receptor 7 [Source:MGI Symbol;Acc:MGI:103011]	-0.202382	-0.299914	-0.153387	0.197965	0.246623	0.211095
	ENSMUSG00000015396	Cd83	CD83 antigen [Source:MGI Symbol;Acc:MGI:1328316]	-0.22935	-0.264855	-0.157678	0.229197	0.246237	0.17645
	ENSMUSG00000041046	Ramp3	receptor (calcitonin) activity modifying protein 3 [Source:MGI Symbol;Acc:MGI:1860292]	-0.22818	-0.277326	-0.161616	0.2409	0.220794	0.205429
	ENSMUSG00000025889	Snca	synuclein, alpha [Source:MGI Symbol;Acc:MGI:1277151]	-0.311255	-0.272596	-0.188237	0.162133	0.334221	0.275733
	ENSMUSG00000022126	Acod1	aconitate decarboxylase 1 [Source:MGI Symbol;Acc:MGI:103206]	-0.180606	-0.150277	-0.160802	0.0885788	0.220189	0.182917
	ENSMUSG00000076441	Ass1	argininosuccinate synthetase 1 [Source:MGI Symbol;Acc:MGI:88090]	-0.192191	-0.174272	-0.150019	0.18937	0.177102	0.15001
	ENSMUSG00000029373	Pf4	platelet factor 4 [Source:MGI Symbol;Acc:MGI:1888711]	-0.254963	-0.139778	-0.238396	0.217203	0.261487	0.154447
	ENSMUSG00000026249	Serpine2	serine (or cysteine) peptidase inhibitor, clade E, member 2 [Source:MGI Symbol;Acc:MGI:101780]	-0.144546	-0.167679	-0.142461	0.135428	0.16522	0.154038
	ENSMUSG00000038264	Sema7a	sema domain, immunoglobulin domain (Ig), and GPI membrane anchor, (semaphorin) 7A [Source:MGI Symbol;Acc:MGI:1306826]	-0.195582	-0.0488523	-0.186404	0.135186	0.111727	0.183926
	ENSMUSG00000028965	Tnfrsf9	tumor necrosis factor receptor superfamily, member 9 [Source:MGI Symbol;Acc:MGI:1101059]	-0.215981	-0.245372	-0.132485	0.178019	0.261541	0.154278
	ENSMUSG00000022994	Adcy6	adenylate cyclase 6 [Source:MGI Symbol;Acc:MGI:87917]	-0.163313	-0.213392	-0.138251	0.0932316	0.197541	0.224183
	ENSMUSG00000056054	S100a8	S100 calcium binding protein A8 (calgranulin A) [Source:MGI Symbol;Acc:MGI:88244]	-0.201385	-0.143623	-0.252256	0.209096	0.178067	0.2101
	ENSMUSG00000024743	Syt7	synaptotagmin VII [Source:MGI Symbol;Acc:MGI:1859545]	-0.197892	-0.116686	-0.164694	0.176702	0.167176	0.135395
	ENSMUSG00000008193	Spib	Spi-B transcription factor (Spi-1/PU.1 related) [Source:MGI Symbol;Acc:MGI:892986]	-0.247263	-0.195718	-0.174305	0.202535	0.172706	0.242044
	ENSMUSG00000021765	Fst	follistatin [Source:MGI Symbol;Acc:MGI:95586]	-0.168593	-0.165759	-0.149134	0.128868	0.197654	0.156964
	ENSMUSG00000002983	Relb	avian reticuloendotheliosis viral (v-rel) oncogene related B [Source:MGI Symbol;Acc:MGI:103289]	-0.115972	-0.177039	-0.156695	0.128086	0.203323	0.118297
	ENSMUSG00000022237	Ankrd33b	ankyrin repeat domain 33B [Source:MGI Symbol;Acc:MGI:1917904]	-0.11603	-0.170982	-0.0884468	0.0975527	0.130048	0.147858
	ENSMUSG00000041481	Serpina3g	serine (or cysteine) peptidase inhibitor, clade A, member 3G [Source:MGI Symbol;Acc:MGI:105046]	-0.163605	-0.269115	-0.160453	0.200392	0.228012	0.164769
	ENSMUSG00000030144	Clec4d	C-type lectin domain family 4, member d [Source:MGI Symbol;Acc:MGI:1298389]	-0.168193	-0.110647	-0.257568	0.0559723	0.248062	0.232373
	ENSMUSG00000016349	Eef1a2	eukaryotic translation elongation factor 1 alpha 2 [Source:MGI Symbol;Acc:MGI:1096317]	-0.156339	-0.1423	-0.17656	0.180156	0.179481	0.115563
	ENSMUSG00000027611	Procr	protein C receptor, endothelial [Source:MGI Symbol;Acc:MGI:104596]	-0.163656	-0.173517	-0.124456	0.119704	0.221068	0.120857
	ENSMUSG00000097213	Gm26745	predicted gene, 26745 [Source:MGI Symbol;Acc:MGI:5477239]	-0.380796	-0.200696	-0.255689	0.297414	0.299942	0.239825
	ENSMUSG00000022661	Cd200	CD200 antigen [Source:MGI Symbol;Acc:MGI:1196990]	-0.137952	-0.299977	0.0247993	0.0692	0.169978	0.173953
	ENSMUSG00000045551	Fpr1	formyl peptide receptor 1 [Source:MGI Symbol;Acc:MGI:107443]	-0.163207	-0.0929417	-0.253467	0.106426	0.176773	0.226417
	ENSMUSG00000039395	Mreg	melanoregulin [Source:MGI Symbol;Acc:MGI:2151839]	-0.135544	-0.146899	-0.195006	0.173811	0.172894	0.130743
	ENSMUSG00000044103	Il1f9	interleukin 1 family, member 9 [Source:MGI Symbol;Acc:MGI:2449929]	-0.138818	-0.220802	-0.265583	0.0564815	0.246926	0.321796
	ENSMUSG00000024401	Tnf	tumor necrosis factor [Source:MGI Symbol;Acc:MGI:104798]	-0.160452	-0.209502	-0.121075	0.171236	0.207497	0.112296
	ENSMUSG00000031785	Adgrg1	adhesion G protein-coupled receptor G1 [Source:MGI Symbol;Acc:MGI:1340051]	0.0547527	-0.165844	-0.199956	-0.000294827	0.145986	0.165357
	ENSMUSG00000024190	Dusp1	dual specificity phosphatase 1 [Source:MGI Symbol;Acc:MGI:105120]	-0.178112	-0.228741	-0.0901243	0.135451	0.189385	0.172141
	ENSMUSG00000020178	Adora2a	adenosine A2a receptor [Source:MGI Symbol;Acc:MGI:99402]	0.00435203	-0.184148	-0.193694	0.0953774	0.122613	0.1555
	ENSMUSG00000031722	Hp	haptoglobin [Source:MGI Symbol;Acc:MGI:96211]	-0.200007	-0.0964309	-0.180049	0.0632188	0.247669	0.1656
	ENSMUSG00000027219	Slc28a2	solute carrier family 28 (sodium-coupled nucleoside transporter), member 2 [Source:MGI Symbol;Acc:MGI:1913105]	-0.149717	-0.160082	-0.1297	0.148229	0.148229	0.143041
	ENSMUSG00000022602	Arc	activity regulated cytoskeletal-associated protein [Source:MGI Symbol;Acc:MGI:88067]	-0.10896	-0.234799	-0.158934	0.178369	0.214414	0.109911
	ENSMUSG00000045573	Penk	preproenkephalin [Source:MGI Symbol;Acc:MGI:104629]	-0.185884	-0.214529	-0.144072	0.149019	0.212056	0.183411
	ENSMUSG00000020838	Slc6a4	solute carrier family 6 (neurotransmitter transporter, serotonin), member 4 [Source:MGI Symbol;Acc:MGI:96285]	-0.142002	-0.211621	-0.13036	0.165451	0.230465	0.0880664
	ENSMUSG00000113701	AC121583.1		-0.367566	-0.198424	-0.202756	0.0382559	0.267048	0.463443
	ENSMUSG00000045827	Serpinb9	serine (or cysteine) peptidase inhibitor, clade B, member 9 [Source:MGI Symbol;Acc:MGI:106603]	-0.11221	-0.104864	-0.278162	0.0444548	0.230368	0.220414
	ENSMUSG00000039629	Strip2	striatin interacting protein 2 [Source:MGI Symbol;Acc:MGI:2444363]	-0.0609003	-0.142033	-0.191721	0.0576625	0.150701	0.186291
	ENSMUSG00000044313	Mab21l3	mab-21-like 3 (C. elegans) [Source:MGI Symbol;Acc:MGI:2446273]	-0.115109	-0.185546	-0.141668	0.195026	0.0801805	0.167117
	ENSMUSG00000028100	Nudt17	nudix (nucleoside diphosphate linked moiety X)-type motif 17 [Source:MGI Symbol;Acc:MGI:1925623]	-0.126466	-0.190175	-0.205197	0.102524	0.213289	0.206025
	ENSMUSG00000069873	4930438A08Rik	RIKEN cDNA 4930438A08 gene [Source:MGI Symbol;Acc:MGI:1921238]	-0.144994	-0.194212	-0.144994	0.120498	0.251703	0.111999
	ENSMUSG00000086862	Gm13546	predicted gene 13546 [Source:MGI Symbol;Acc:MGI:3649666]	-0.374602	-0.115794	-0.20607	0.287332	0.174341	0.234792
	ENSMUSG00000054545	Ugt1a6a	UDP glucuronosyltransferase 1 family, polypeptide A6A [Source:MGI Symbol;Acc:MGI:2137698]	-0.162464	-0.177771	-0.124675	0.185731	0.121307	0.157871
	ENSMUSG00000020826	Nos2	nitric oxide synthase 2, inducible [Source:MGI Symbol;Acc:MGI:97361]	-0.102951	-0.093458	-0.288748	0.0849745	0.237065	0.163117
	ENSMUSG00000017652	Cd40	CD40 antigen [Source:MGI Symbol;Acc:MGI:88336]	-0.0990208	-0.284404	-0.1758	0.272519	0.20501	0.0816951
	ENSMUSG00000022836	Mylk	myosin, light polypeptide kinase [Source:MGI Symbol;Acc:MGI:894806]	-0.0567027	-0.0717665	-0.143853	0.0402073	0.12103	0.111084
	ENSMUSG00000041552	Ptchd1	patched domain containing 1 [Source:MGI Symbol;Acc:MGI:2685233]	-0.10622	-0.127898	-0.196272	0.0649634	0.143047	0.222381
	ENSMUSG00000062157	Ifnlr1	interferon lambda receptor 1 [Source:MGI Symbol;Acc:MGI:2429859]	-0.0873026	-0.0970625	-0.100365	0.063397	0.118823	0.10251
	ENSMUSG00000040314	Ctsg	cathepsin G [Source:MGI Symbol;Acc:MGI:88563]	-0.149358	-0.334648	-0.170678	0.290368	0.189027	0.17529
	ENSMUSG00000021743	Fezf2	Fez family zinc finger 2 [Source:MGI Symbol;Acc:MGI:1859823]	-0.157998	-0.212157	-0.107179	0.103879	0.244115	0.12934
	ENSMUSG00000028859	Csf3r	colony stimulating factor 3 receptor (granulocyte) [Source:MGI Symbol;Acc:MGI:1339755]	-0.197471	-0.0297153	-0.119116	0.0858651	0.108485	0.151951
	ENSMUSG00000082976	Gm15056	predicted gene 15056 [Source:MGI Symbol;Acc:MGI:3705859]	-0.35036	-0.390415	-0.194502	0.221498	0.364022	0.349757
	ENSMUSG00000056071	S100a9	S100 calcium binding protein A9 (calgranulin B) [Source:MGI Symbol;Acc:MGI:1338947]	-0.131135	-0.181656	-0.24565	0.173179	0.114782	0.270481
	ENSMUSG00000042842	Serpinb6b	serine (or cysteine) peptidase inhibitor, clade B, member 6b [Source:MGI Symbol;Acc:MGI:894688]	-0.123651	-0.141655	-0.191517	0.0243627	0.17848	0.253981
	ENSMUSG00000022824	Muc13	mucin 13, epithelial transmembrane [Source:MGI Symbol;Acc:MGI:103190]	-0.0792019	-0.122308	-0.153622	0.0649677	0.199011	0.0911523
	ENSMUSG00000078517	Emc1	ER membrane protein complex subunit 1 [Source:MGI Symbol;Acc:MGI:2443696]	-0.0933961	-0.0350138	-0.23209	0.125317	0.107981	0.127201
	ENSMUSG00000020010	Vnn3	vanin 3 [Source:MGI Symbol;Acc:MGI:1347055]	-0.155971	-0.131348	-0.159605	0.029666	0.161048	0.25621
	ENSMUSG00000016283	H2-M2	histocompatibility 2, M region locus 2 [Source:MGI Symbol;Acc:MGI:95914]	-0.2056	-0.29786	-0.150998	0.0436275	0.267345	0.343485
	ENSMUSG00000101862	Gm8918	predicted gene 8918 [Source:MGI Symbol;Acc:MGI:3643558]	-0.477962	-0.163886	-0.239897	0.191438	0.364694	0.325612
	ENSMUSG00000033768	Nrxn2	neurexin II [Source:MGI Symbol;Acc:MGI:1096362]	-0.0969776	0.00422334	-0.159837	0.1465	0.119291	-0.0132006
	ENSMUSG00000050395	Tnfsf15	tumor necrosis factor (ligand) superfamily, member 15 [Source:MGI Symbol;Acc:MGI:2180140]	-0.0715444	-0.169014	-0.238772	-0.00141123	0.228365	0.252377
	ENSMUSG00000030666	Calcb	calcitonin-related polypeptide, beta [Source:MGI Symbol;Acc:MGI:2151254]	-0.10916	-0.263074	-0.0578977	0.1045	0.138237	0.187395
	ENSMUSG00000025431	Crisp1	cysteine-rich secretory protein 1 [Source:MGI Symbol;Acc:MGI:102553]	-0.210762	-0.172604	-0.360003	-0.062109	0.293556	0.511922
	ENSMUSG00000047880	Cxcr5	chemokine (C-X-C motif) receptor 5 [Source:MGI Symbol;Acc:MGI:103567]	-0.103029	-0.139752	-0.106959	0.0795348	0.228225	0.0419798
	ENSMUSG00000063415	Cyp26b1	cytochrome P450, family 26, subfamily b, polypeptide 1 [Source:MGI Symbol;Acc:MGI:2176159]	-0.0999734	-0.0773808	-0.165867	0.00446071	0.213525	0.125236
	ENSMUSG00000000531	Grasp	GRP1 (general receptor for phosphoinositides 1)-associated scaffold protein [Source:MGI Symbol;Acc:MGI:1860303]	-0.110445	-0.141406	-0.126682	0.146595	0.0976411	0.134297
	ENSMUSG00000002944	Cd36	CD36 antigen [Source:MGI Symbol;Acc:MGI:107899]	-0.141328	-0.0726234	-0.363467	-0.0652186	0.250813	0.391824
	ENSMUSG00000029372	Ppbp	pro-platelet basic protein [Source:MGI Symbol;Acc:MGI:1888712]	-0.191151	-0.107016	-0.244671	0.0703702	0.302438	0.170029
	ENSMUSG00000038179	Slamf7	SLAM family member 7 [Source:MGI Symbol;Acc:MGI:1922595]	-0.11604	-0.146761	-0.322852	0.038084	0.209695	0.337874
	ENSMUSG00000025746	Il6	interleukin 6 [Source:MGI Symbol;Acc:MGI:96559]	-0.162133	-0.138993	-0.368419	0.145331	0.138897	0.385317
	ENSMUSG00000027071	P2rx3	purinergic receptor P2X, ligand-gated ion channel, 3 [Source:MGI Symbol;Acc:MGI:1097160]	-0.099088	-0.296898	-0.277303	0.201942	0.2538	0.217547
	ENSMUSG00000030762	Aqp8	aquaporin 8 [Source:MGI Symbol;Acc:MGI:1195271]	-0.199448	-0.146369	-0.123901	0.101582	0.200226	0.167908
	ENSMUSG00000035095	Fam167a	family with sequence similarity 167, member A [Source:MGI Symbol;Acc:MGI:3606565]	-0.0652353	-0.068589	-0.107297	0.0383053	0.159278	0.0435378
	ENSMUSG00000091383	Hist1h2al	histone cluster 1, H2al [Source:MGI Symbol;Acc:MGI:3646032]	-0.219262	-0.350899	-0.210231	0.221451	0.266449	0.292492
	ENSMUSG00000063060	Sox7	SRY (sex determining region Y)-box 7 [Source:MGI Symbol;Acc:MGI:98369]	-0.0728122	-0.125519	-0.0822197	0.0620931	0.170226	0.0482315
	ENSMUSG00000040592	Cd79b	CD79B antigen [Source:MGI Symbol;Acc:MGI:96431]	-0.128865	-0.0820337	-0.219372	0.124492	0.146709	0.15907
	ENSMUSG00000020427	Igfbp3	insulin-like growth factor binding protein 3 [Source:MGI Symbol;Acc:MGI:96438]	-0.101629	-0.0674749	-0.101629	0.0556353	0.138012	0.0770863
	ENSMUSG00000028194	Ddah1	dimethylarginine dimethylaminohydrolase 1 [Source:MGI Symbol;Acc:MGI:1916469]	-0.0485873	-0.0773114	-0.0773114	0.0558998	0.0448344	0.102476
	ENSMUSG00000019987	Arg1	arginase, liver [Source:MGI Symbol;Acc:MGI:88070]	0.570318	0.661913	0.504756	-0.443604	-0.747277	-0.546106
	ENSMUSG00000027322	Siglec1	sialic acid binding Ig-like lectin 1, sialoadhesin [Source:MGI Symbol;Acc:MGI:99668]	0.236913	0.292114	0.255543	-0.3038	-0.202639	-0.27813
	ENSMUSG00000044708	Kcnj10	potassium inwardly-rectifying channel, subfamily J, member 10 [Source:MGI Symbol;Acc:MGI:1194504]	0.227296	0.25396	0.149629	-0.216085	-0.226743	-0.188057
	ENSMUSG00000055675	Kbtbd11	kelch repeat and BTB (POZ) domain containing 11 [Source:MGI Symbol;Acc:MGI:1922151]	0.204347	0.159216	0.164812	-0.19927	-0.149389	-0.179716
	ENSMUSG00000017493	Igfbp4	insulin-like growth factor binding protein 4 [Source:MGI Symbol;Acc:MGI:96439]	0.153945	0.194619	0.158657	-0.164242	-0.25144	-0.0915378
	ENSMUSG00000047222	Rnase2a	ribonuclease, RNase A family, 2A (liver, eosinophil-derived neurotoxin) [Source:MGI Symbol;Acc:MGI:1890465]	0.211686	0.296593	0.157667	-0.258451	-0.267225	-0.14027
	ENSMUSG00000035934	Pknox2	Pbx/knotted 1 homeobox 2 [Source:MGI Symbol;Acc:MGI:2445415]	0.184877	0.156521	0.140805	-0.150833	-0.16541	-0.16596
	ENSMUSG00000018339	Gpx3	glutathione peroxidase 3 [Source:MGI Symbol;Acc:MGI:105102]	0.187313	0.160349	0.274463	-0.182302	-0.212445	-0.227378
	ENSMUSG00000020614	Fam20a	family with sequence similarity 20, member A [Source:MGI Symbol;Acc:MGI:2388266]	0.115536	0.286232	0.191169	-0.217341	-0.178243	-0.197353
	ENSMUSG00000027318	Adam33	a disintegrin and metallopeptidase domain 33 [Source:MGI Symbol;Acc:MGI:1341813]	0.109424	0.215818	0.278407	-0.188795	-0.36001	-0.0548442
	ENSMUSG00000020377	Ltc4s	leukotriene C4 synthase [Source:MGI Symbol;Acc:MGI:107498]	0.181329	0.155204	0.232047	-0.149261	-0.190463	-0.228857
	ENSMUSG00000108444	Klk2-ps	kallikrein-related peptidase 2, pseudogene [Source:MGI Symbol;Acc:MGI:892028]	0.151935	0.181186	0.0590119	-0.174757	-0.140285	-0.0770919
	ENSMUSG00000086714	0610009E02Rik	RIKEN cDNA 0610009E02 gene [Source:MGI Symbol;Acc:MGI:3698435]	0.158131	0.2034	0.215089	-0.190497	-0.154318	-0.231806
	ENSMUSG00000043099	Hic1	hypermethylated in cancer 1 [Source:MGI Symbol;Acc:MGI:1338010]	0.199146	0.129276	0.221422	-0.119725	-0.227271	-0.202847
	ENSMUSG00000010021	Kif19a	kinesin family member 19A [Source:MGI Symbol;Acc:MGI:2447024]	0.214164	0.17245	0.221794	-0.264243	-0.0661967	-0.277969
	ENSMUSG00000100459	Gm5833	predicted gene 5833 [Source:MGI Symbol;Acc:MGI:3779530]	0.174944	0.214036	0.208432	-0.217805	-0.198874	-0.180734
	ENSMUSG00000071042	Rasgrp3	RAS, guanyl releasing protein 3 [Source:MGI Symbol;Acc:MGI:3028579]	0.21811	0.198149	0.122153	-0.306469	-0.150716	-0.081227
	ENSMUSG00000085596	Gm11476	predicted gene 11476 [Source:MGI Symbol;Acc:MGI:3705135]	0.303702	0.133551	0.206102	-0.208872	-0.294693	-0.139791
	ENSMUSG00000042938	Gm14117	predicted gene 14117 [Source:MGI Symbol;Acc:MGI:3651328]	0.306504	0.125768	0.373781	-0.268684	-0.268684	-0.268684
	ENSMUSG00000103183	Gm37090	predicted gene, 37090 [Source:MGI Symbol;Acc:MGI:5610318]	0.105226	0.112913	0.0260449	-0.0866594	-0.0866594	-0.0708651
	ENSMUSG00000086763	Plxna4os1	plexin A4, opposite strand 1 [Source:MGI Symbol;Acc:MGI:2442851]	0.0491953	0.269721	0.198614	-0.125248	-0.191783	-0.200499
	ENSMUSG00000072874	Gm6116	predicted gene 6116 [Source:MGI Symbol;Acc:MGI:3644088]	0.172553	0.0991244	0.221196	-0.198113	-0.213487	-0.081274
	ENSMUSG00000020264	Slc36a2	solute carrier family 36 (proton/amino acid symporter), member 2 [Source:MGI Symbol;Acc:MGI:1891430]	0.22368	0.2461	0.0561324	-0.088026	-0.253441	-0.184445
	ENSMUSG00000090958	Lrrc32	leucine rich repeat containing 32 [Source:MGI Symbol;Acc:MGI:93882]	-0.301564	-0.305801	-0.010665	-0.0265992	0.640444	0.00418413
	ENSMUSG00000035356	Nfkbiz	nuclear factor of kappa light polypeptide gene enhancer in B cells inhibitor, zeta [Source:MGI Symbol;Acc:MGI:1931595]	0.502526	-0.298126	-0.338034	-0.0244435	0.0655783	0.0924988
	ENSMUSG00000069805	Fbp1	fructose bisphosphatase 1 [Source:MGI Symbol;Acc:MGI:95492]	0.310858	0.323051	0.333548	-0.156201	-0.494529	-0.316727
	ENSMUSG00000032845	Alpk2	alpha-kinase 2 [Source:MGI Symbol;Acc:MGI:2449492]	-0.131679	-0.00486582	0.038867	-0.0197052	0.0615998	0.0557832
	ENSMUSG00000064354	mt-Co2	mitochondrially encoded cytochrome c oxidase II [Source:MGI Symbol;Acc:MGI:102503]	-0.286609	-0.423387	-0.0207477	0.361277	0.215465	0.154

## Sheet: Figure 5f
	Figure 5f
		IFN-γ							Optical density	Concentration (pg mL-1)
			The serum samples are diluted 10-fold.						1.672	500
									0.949	250
			PBS	MOF	MOF@CM	MOF@DM	MOF@FM		0.529	125
			0.0474	0.0498	0.0597	0.0631	0.2191		0.294	62.5
			0.0472	0.0491	0.0577	0.0611	0.2061		0.162	31.25
			0.047	0.0495	0.0517	0.0622	0.2322		0.109	15.625
									0.088	7.8125
									0.032	0

## Sheet: Figure 5g
	Figure 5g
		IL-6	The serum samples are diluted 5-fold.						Optical density	Concentration (pg mL-1)
									2.4313	500
			PBS	MOF	MOF@CM	MOF@DM	MOF@FM		1.3889	250
			0.0492	0.0459	0.0612	0.0813	0.1468		0.8062	125
			0.049	0.0485	0.0568	0.0622	0.1456		0.3995	62.5
			0.0452	0.068	0.0715	0.0688	0.1479		0.2111	31.25
									0.1095	15.625
									0.0569	7.8125

[truncated: 7 more sheets: Supplementary Figure 3, Supplementary Figure 4, Supplementary Figure 5, Supplementary Figure 6, Supplementary Figure 8, Supplementary Figure 10, Supplementary Figure 12]
